# Supplementary material for: pH and Pectinase Dual-Responsive Zinc Oxide Core-Shell Nanopesticide: Efficient Control of Sclerotinia Disease and Reduction of Environmental Risks
Source: Nanomaterials (Basel). 2024 Dec 16;14(24):2022. doi: 10.3390/nano14242022 (PMC11728501; doi:10.3390/nano14242022)
Supplement: Supplementary file 1 [file nanomaterials-14-02022-s001.zip]

Archive with 1 entries (1 files):
- nanomaterials-3322893-supplementary.pdf
